# Supplementary material for: PEDOT-Doped Mesoporous Nanocarbon Electrodes for High Capacitive Aqueous Symmetric Supercapacitors
Source: Nanomaterials (Basel). 2024 Jul 18;14(14):1222. doi: 10.3390/nano14141222 (PMC11279981; doi:10.3390/nano14141222)
Supplement: Supplementary file 1 [file nanomaterials-14-01222-s001.zip]

Archive with 1 entries (1 files):
- nanomaterials-3093673-supplementary.pdf
